# Supplementary material for: PHDs-seq: a large-scale phenotypic screening method for drug discovery through parallel multi-readout quantification
Source: Cell Regen. 2023 Jun 2;12:22. doi: 10.1186/s13619-023-00164-9 (PMC10235360; doi:10.1186/s13619-023-00164-9)
Supplement: Supplementary file 3 — Additional file 3: Table S1. Oligos or primers used in this study. [file 13619_2023_164_MOESM3_ESM.xlsx]

## Sheet: PCR and qPCR primers
Oligo name	Oligo sequence (5' to 3')
For cloning & plasmid construction
hPPARG_F	CCTCCGCGGCCCCGAATTCGCCACCATGACCATGGTTGACACAGAGATG
hPPARG_R	GATAAGCTTGATATCGAATTCCTAGTACAAGTCCTTGTAGATCTCCTGC
For quantitative PCR
qGAPDH-F	GGAGCGAGATCCCTCCAAAAT
qGAPDH-R	GGCTGTTGTCATACTTCTCATGG
qADIPOQ-F	CCCAACATGCCCATTCGCTTT
qADIPOQ-R	ACAGCCCAGGAATGTTGCAGT
qFABP4-F	ACTGGGCCAGGAATTTGACG
qFABP4-R	CTCGTGGAAGTGACGCCTT
qPLIN1-F	TGTGCAATGCCTATGAGAAGG
qPLIN1-R	AGGGCGGGGATCTTTTCCT
qPLIN5-F	GCGGTCTGCGATGTTTACAG
qPLIN5-R	CTCCGAAGGTTGCTGGAGAA
qCEBPA-F	CCAAGAAGTCGGTGGACAAG
qCEBPA-R	AGGCGGTCATTGTCACTGGT
qCEBPB-F	AGAAGACCGTGGACAAGCACAG
qCEBPB-R	CTCCAGGACCTTGTGCTGCGT
qPPARG-F	GCAGGAGATCACAGAGTATGCCA
qPPARG-R	TCAAGGAGGCCAGCATTGTGT
qFNDC5-F	TGGAGGAGGATACGGAGTACA
qFNDC5-R	CCACATGAACAGGACCACGA
qPPARGC1A-F	TCTGAGTCTGTATGGAGTGACAT
qPPARGC1A-R	CCAAGTCGTTCACATCTAGTTCA
qUCP1-F	AGGTCCAAGGTGAATGCCC
qUCP1-R	TTACCACAGCGGTGATTGTTC
qPRDM16-F	CGAGGCCCCTGTCTACATTC
qPRDM16-R	GCTCCCATCCGAAGTCTGTC
qFBN1-F1	TTTAGCGTCCTACACGAGCC
qFBN1-R1	CCATCCAGGGCAACAGTAAGC
qACTB-F	CATGTACGTTGCTATCCAGGC
qACTB-R	CTCCTTAATGTCACGCACGAT
qPPIA-F	CCCACCGTGTTCTTCGACATT
qPPIA-R	GGACCCGTATGCTTTAGGATGA
qSDHA-F	CAGCATGTGTTACCAAGCTGT
qSDHA-R	GGTGTCGTAGAAATGCCACCT
qTHY1-F	ATCGCTCTCCTGCTAACAGTC
qTHY1-R	CTCGTACTGGATGGGTGAACT
qCOL1A1-F	GAGGGCCAAGACGAAGACATC
qCOL1A1-R	CAGATCACGTCATCGCACAAC
qPRRX1-F	TGATGCTTTTGTGCGAGAAGA
qPRRX1-R	AGGGAAGCGTTTTTATTGGCT

## Sheet:  PHDs-seq Probes
	Probes for PHDs-seq
Fibrosis	PRRX1_L1	GGAAGCCTTGGCTTTTGNNNNCACCGAGGCGAGAGTGCAGGTGTGGTT
	PRRX1_R1	TCAGAACCGAAGAGCCAAGTTCCGCAGNNNNAGATCGGAAGAGCACAC
	THY1_L1	GGAAGCCTTGGCTTTTGNNNNTCCCAGAACGTCACAGTGCTCAGAGAC
	THY1_R1	AAACTGGTCAAGTGTGAGGGCATCAGCNNNNAGATCGGAAGAGCACAC
	THY1-1450_L	GGAAGCCTTGGCTTTTGNNNNAATTTGTGGCCTACCTTGTGAGGGAGA
	THY1-1450_R	GAACTGAGCATCTCCAGCATTCTCAGCNNNNAGATCGGAAGAGCACAC
	FBN1_L1	GGAAGCCTTGGCTTTTGNNNNCACGCGGACAGAATGCCGAGACATTGA
	FBN1_R1	TGAGTGTTTACAGAATGGCCGGATCTGNNNNAGATCGGAAGAGCACAC
	ACTA2_L1	GGAAGCCTTGGCTTTTGNNNNCTAGCACCCAGCACCATGAAGATCAAG
	ACTA2_R1	ATCATTGCCCCTCCGGAGCGCAAATACNNNNAGATCGGAAGAGCACAC
	COL1A1_L1	GGAAGCCTTGGCTTTTGNNNNGTCACTGTCGATGGCTGCACGAGTCAC
	COL1A1_R1	ACCGGAGCCTGGGGCAAGACAGTGATTNNNNAGATCGGAAGAGCACAC
	COL1A1_L2	GGAAGCCTTGGCTTTTGNNNNAGATGTGCCACTCTGACTGGAAGAGTG
	COL1A1_R2	GAGAGTACTGGATTGACCCCAACCAAGNNNNAGATCGGAAGAGCACAC
	COL3A1_L1	GGAAGCCTTGGCTTTTGNNNNCACCTACACAGTTCTGGAGGATGGTTG
	COL3A1_R1	CACGAAACACACTGGGGAATGGAGCAANNNNAGATCGGAAGAGCACAC
	TIMP1_L1	GGAAGCCTTGGCTTTTGNNNNACGGCCTTCTGCAATTCCGACCTCGTC
	TIMP1_R1	ATCAGGGCCAAGTTCGTGGGGACACCANNNNAGATCGGAAGAGCACAC
	MMP1_L1	GGAAGCCTTGGCTTTTGNNNNTTGCCGACAGAGATGAAGTCCGGTTTT
	MMP1_R1	TCAAAGGGAATAAGTACTGGGCTGTTCNNNNAGATCGGAAGAGCACAC
Adipocyte	PPARG_L1	GGAAGCCTTGGCTTTTGNNNNTGCTGTCATTATTCTCAGTGGAGACCG
	PPARG_R1	CCCAGGTTTGCTGAATGTGAAGCCCATNNNNAGATCGGAAGAGCACAC
	PPARG_L2	GGAAGCCTTGGCTTTTGNNNNCTTGCAGTGGGGATGTCTCATAATGCC
	PPARG_R2	ATCAGGTTTGGGCGGATGCCACAGGCCNNNNAGATCGGAAGAGCACAC
	FABP4_L1	GGAAGCCTTGGCTTTTGNNNNGACGAAGTCACTGCAGATGACAGGAAA
	FABP4_R1	GTCAAGAGCACCATAACCTTAGATGGGNNNNAGATCGGAAGAGCACAC
	ADIPOQ_L1	GGAAGCCTTGGCTTTTGNNNNGTGAGAAGGGTGAGAAAGGAGATCCAG
	ADIPOQ_R1	GTCTTATTGGTCCTAAGGGAGACATCGNNNNAGATCGGAAGAGCACAC
	ADIPOQ_L2	GGAAGCCTTGGCTTTTGNNNNATGGACTCTATGCTGATAATGACAATG
	ADIPOQ_R2	ACTCCACCTTCACAGGCTTTCTTCTCTNNNNAGATCGGAAGAGCACAC
	UCP1_L1	GGAAGCCTTGGCTTTTGNNNNACGGCCAAAGTCCGGCTCCAGGTCCAA
	UCP1_R1	GGTGAATGCCCGACGTCCAGTGTTATTNNNNAGATCGGAAGAGCACAC
	UCP1_L2	GGAAGCCTTGGCTTTTGNNNNCATATTAGCAGATGACGTCCCCTGCCA
	UCP1_R2	CTTGGTGTCGGCTCTTATCGCTGGATTNNNNAGATCGGAAGAGCACAC
	PRDM16_L1	GGAAGCCTTGGCTTTTGNNNNTGGGCTTTGACCACACCCGAAGGTGTG
	PRDM16_R1	CTGAGGACCACGAAGGCGGTCTGTTAGNNNNAGATCGGAAGAGCACAC
	PRDM16_L2	GGAAGCCTTGGCTTTTGNNNNCAAGTACAGCCTGGAGCAGCACATGGT
	PRDM16_R2	CATCCACACGGAGGAGCGCGAGTACAANNNNAGATCGGAAGAGCACAC
	EBF2_L1	GGAAGCCTTGGCTTTTGNNNNCACCGGCTCTCCTTATGGAATCATGTC
	EBF2_R1	ATCAAGTCCCACCGTTGGGTCTTCCAGNNNNAGATCGGAAGAGCACAC
	EBF2_L2	GGAAGCCTTGGCTTTTGNNNNAGCTCCTCTACAGCAACGGTGTCCGCA
	EBF2_R2	CGGAACAGGACCTCTATGTCAGGCTCANNNNAGATCGGAAGAGCACAC
	CEBPA_L1	GGAAGCCTTGGCTTTTGNNNNAAGGGAGGTGGCCTCCCGCCAACGCAT
	CEBPA_R1	CACTGGGGCTGGGAGCAGGGAAGGACGNNNNAGATCGGAAGAGCACAC
	INSR_L1	GGAAGCCTTGGCTTTTGNNNNACAACTGTCCAGAGAGAGTCACTGACC
	INSR_R1	TCATGCGCATGTGCTGGCAATTCAACCNNNNAGATCGGAAGAGCACAC
	SLC2A4_L1	GGAAGCCTTGGCTTTTGNNNNGCTCTGCTCCTGCTGGAGCGAGTTCCA
	SLC2A4_R1	GCCATGAGCTACGTCTCCATTGTGGCCNNNNAGATCGGAAGAGCACAC
	LEP_L1	GGAAGCCTTGGCTTTTGNNNNTGACATTTCACACACGCAGTCAGTCTC
	LEP_R1	CTCCAAACAGAAAGTCACCGGTTTGGANNNNAGATCGGAAGAGCACAC
	ZNF423_L1	GGAAGCCTTGGCTTTTGNNNNACCGCTGTCCTGGAGATGGTGATGACG
	ZNF423_R1	ACCCACAACTCTCCTGGGTGGCCTCGTNNNNAGATCGGAAGAGCACAC
	ZFP516_L1	GGAAGCCTTGGCTTTTGNNNNCCCACATGCGGGCACACTCAGTGGTGT
	ZFP516_R1	TTGAGTCCGATGGGCCTCGGGGTTCTGNNNNAGATCGGAAGAGCACAC
	ATF2_L1	GGAAGCCTTGGCTTTTGNNNNAATGGTCAGCTGCAGAGTGAAGTCACC
	ATF2_R1	CTGCTGAGAAATGAAGTGGCACAGCTGNNNNAGATCGGAAGAGCACAC
	PPARGC1A_L1	GGAAGCCTTGGCTTTTGNNNNCCTACAGCCGTCGGCCCAGGTATGACA
	PPARGC1A_R1	GCTACGAGGAATATCAGCACGAGAGGCNNNNAGATCGGAAGAGCACAC
	FNDC5_L1	GGAAGCCTTGGCTTTTGNNNNGCCATCTCCCAGCAGAAGAAGGATGTG
	FNDC5_R1	CGGATGCTGCGCTTCATCCAGGAGGTGNNNNAGATCGGAAGAGCACAC
House Keeping	ACTB_L1	GGAAGCCTTGGCTTTTGNNNNCCCTGGCACCCAGCACAATGAAGATCA
	ACTB_R1	AGATCATTGCTCCTCCTGAGCGCAAGTNNNNAGATCGGAAGAGCACAC
	ACTB_L2	GGAAGCCTTGGCTTTTGNNNNCAGGGCTTACCTGTACACTGACTTGAG
	ACTB_R2	ACCAGTTGAATAAAAGTGCACACCTTANNNNAGATCGGAAGAGCACAC
	CYC1_L1	GGAAGCCTTGGCTTTTGNNNNCCATCGAAAACGCATGGGGCTCAAGAT
	CYC1_R1	GTTGATGATGATGGCTCTGCTGGTGCCNNNNAGATCGGAAGAGCACAC
	GAPDH_L1	GGAAGCCTTGGCTTTTGNNNNCCACTTTGTCAAGCTCATTTCCTGGTA
	GAPDH_R1	TGACAACGAATTTGGCTACAGCAACAGNNNNAGATCGGAAGAGCACAC
	GAPDH_L2	GGAAGCCTTGGCTTTTGNNNNGGTATCGTGGAAGGACTCATGACCACA
	GAPDH_R2	GTCCATGCCATCACTGCCACCCAGAAGNNNNAGATCGGAAGAGCACAC
	HMBS_L1	GGAAGCCTTGGCTTTTGNNNNTACCATCCATGTCCCTGCCCAGCATGA
	HMBS_R1	AGATGGCCCTGAGGATGACCCACAGTTNNNNAGATCGGAAGAGCACAC
	PPIA_L1	GGAAGCCTTGGCTTTTGNNNNCATCTGCACTGCCAAGACTGAGTGGTT
	PPIA_R1	GGATGGCAAGCATGTGGTGTTTGGCAANNNNAGATCGGAAGAGCACAC
	SDHA_L1	GGAAGCCTTGGCTTTTGNNNNACCCTGTCCTATGTGGACGTTGGCACT
	SDHA_R1	GGGAAGGTCACTCTGGAATATAGACCCNNNNAGATCGGAAGAGCACAC
	TBP_L1	GGAAGCCTTGGCTTTTGNNNNTCACCCACCAACAATTTAGTAGTTATG
	TBP_R1	AGCCAGAGTTATTTCCTGGTTTAATCTNNNNAGATCGGAAGAGCACAC
	YWHAZ_L1	GGAAGCCTTGGCTTTTGNNNNACTGAGAGACAACTTGACATTGTGGAC
	YWHAZ_R1	ATCGGATACCCAAGGAGACGAAGCTGANNNNAGATCGGAAGAGCACAC
ERCC	ERCC-00130_L1	GGAAGCCTTGGCTTTTGNNNNTAAAGAAGCGATTCAGCGCTATTTGCG
	ERCC-00130_R1	CCAAGAACTGTTAACGTCTTGAATTCTNNNNAGATCGGAAGAGCACAC
	ERCC-00136_L1	GGAAGCCTTGGCTTTTGNNNNACTTCGCAAAGACGATTGACTAGTTTC
	ERCC-00136_R1	CCTTGTGAACTAGGATTTTCCCGGGTANNNNAGATCGGAAGAGCACAC
	ERCC-00092_L1	GGAAGCCTTGGCTTTTGNNNNGCGTTTTTTTGTCGTTGTCGCAGAACG
	ERCC-00092_R1	CGATTTGCTCCGAAAGCTTTAAGCCGTNNNNAGATCGGAAGAGCACAC
	ERCC-00062_L1	GGAAGCCTTGGCTTTTGNNNNTCTATGTCTTGCAAAAACGGCTATTGA
	ERCC-00062_R1	AGCAATCCTCTCCCCAATACTTAAAAANNNNAGATCGGAAGAGCACAC
	ERCC-00170_L1	GGAAGCCTTGGCTTTTGNNNNCTGTGTTCCAGCTACAAACTTAGAAAC
	ERCC-00170_R1	AAGTGGAGCTGAGATTACAGCAGAGAANNNNAGATCGGAAGAGCACAC
	ERCC-00028_L1	GGAAGCCTTGGCTTTTGNNNNGGTAAACAACGGGGAATATAATTCAGT
	ERCC-00028_R1	TGAACCGGTGTGGAGCCTGCACTTGGANNNNAGATCGGAAGAGCACAC
	ERCC-00097_L1	GGAAGCCTTGGCTTTTGNNNNCTAATTCCAACAGTTTCAGCCAACAAA
	ERCC-00097_R1	CCAATAGCATCAAACCCATGTCATGGCNNNNAGATCGGAAGAGCACAC
	ERCC-00134_L1	GGAAGCCTTGGCTTTTGNNNNCGCTCGTTCAATAGATTTAGTAACTAC
	ERCC-00134_R1	TGCCTTACAAATAGCTACTGAGATGCTNNNNAGATCGGAAGAGCACAC
	ERCC-00123_L1	GGAAGCCTTGGCTTTTGNNNNCCAGTACCTCCTTTTCCAGATGCTATC
	ERCC-00123_R1	GCGATAGCTATTCCATTAATGTCACCANNNNAGATCGGAAGAGCACAC
	ERCC-00083_L1	GGAAGCCTTGGCTTTTGNNNNCACAGTGTCTTTTTTCTTCGTCTAATG
	ERCC-00083_R1	TTTCATAGCCTTCTGGAATTTCTTCCTNNNNAGATCGGAAGAGCACAC

## Sheet: PHDs-seq well barcode primers 
PHDs-seq well barcode primers
PHDs-seq left well barcode 1	AATGATACGGCGACCACCGAGATCTACACTCTTTCCCTACACGACGCTCTTCCGATCTCCTGCGAGGAAGCCTTGGCTTTTG
PHDs-seq left well barcode 2	AATGATACGGCGACCACCGAGATCTACACTCTTTCCCTACACGACGCTCTTCCGATCTTGCAGAGGGAAGCCTTGGCTTTTG
PHDs-seq left well barcode 3	AATGATACGGCGACCACCGAGATCTACACTCTTTCCCTACACGACGCTCTTCCGATCTACCTAGGGGAAGCCTTGGCTTTTG
PHDs-seq left well barcode 4	AATGATACGGCGACCACCGAGATCTACACTCTTTCCCTACACGACGCTCTTCCGATCTTTGATCCGGAAGCCTTGGCTTTTG
PHDs-seq left well barcode 5	AATGATACGGCGACCACCGAGATCTACACTCTTTCCCTACACGACGCTCTTCCGATCTATCTTGCGGAAGCCTTGGCTTTTG
PHDs-seq left well barcode 6	AATGATACGGCGACCACCGAGATCTACACTCTTTCCCTACACGACGCTCTTCCGATCTTCTCCATGGAAGCCTTGGCTTTTG
PHDs-seq left well barcode 7	AATGATACGGCGACCACCGAGATCTACACTCTTTCCCTACACGACGCTCTTCCGATCTCATCGAGGGAAGCCTTGGCTTTTG
PHDs-seq left well barcode 8	AATGATACGGCGACCACCGAGATCTACACTCTTTCCCTACACGACGCTCTTCCGATCTTTCGAGCGGAAGCCTTGGCTTTTG
PHDs-seq left well barcode 9	AATGATACGGCGACCACCGAGATCTACACTCTTTCCCTACACGACGCTCTTCCGATCTAGTTGGTGGAAGCCTTGGCTTTTG
PHDs-seq left well barcode 10	AATGATACGGCGACCACCGAGATCTACACTCTTTCCCTACACGACGCTCTTCCGATCTGTACCGGGGAAGCCTTGGCTTTTG
PHDs-seq left well barcode 11	AATGATACGGCGACCACCGAGATCTACACTCTTTCCCTACACGACGCTCTTCCGATCTCGGAGTTGGAAGCCTTGGCTTTTG
PHDs-seq left well barcode 12	AATGATACGGCGACCACCGAGATCTACACTCTTTCCCTACACGACGCTCTTCCGATCTACTTCAAGGAAGCCTTGGCTTTTG
PHDs-seq left well barcode 13	AATGATACGGCGACCACCGAGATCTACACTCTTTCCCTACACGACGCTCTTCCGATCTTGATAGTGGAAGCCTTGGCTTTTG
PHDs-seq left well barcode 14	AATGATACGGCGACCACCGAGATCTACACTCTTTCCCTACACGACGCTCTTCCGATCTGATCCAAGGAAGCCTTGGCTTTTG
PHDs-seq left well barcode 15	AATGATACGGCGACCACCGAGATCTACACTCTTTCCCTACACGACGCTCTTCCGATCTCAGGTCGGGAAGCCTTGGCTTTTG
PHDs-seq left well barcode 16	AATGATACGGCGACCACCGAGATCTACACTCTTTCCCTACACGACGCTCTTCCGATCTCGCATTAGGAAGCCTTGGCTTTTG
PHDs-seq left well barcode 17	AATGATACGGCGACCACCGAGATCTACACTCTTTCCCTACACGACGCTCTTCCGATCTGGTACCTGGAAGCCTTGGCTTTTG
PHDs-seq left well barcode 18	AATGATACGGCGACCACCGAGATCTACACTCTTTCCCTACACGACGCTCTTCCGATCTGGACGCAGGAAGCCTTGGCTTTTG
PHDs-seq left well barcode 19	AATGATACGGCGACCACCGAGATCTACACTCTTTCCCTACACGACGCTCTTCCGATCTGAGATTCGGAAGCCTTGGCTTTTG
PHDs-seq left well barcode 20	AATGATACGGCGACCACCGAGATCTACACTCTTTCCCTACACGACGCTCTTCCGATCTGAGCATGGGAAGCCTTGGCTTTTG
PHDs-seq left well barcode 21	AATGATACGGCGACCACCGAGATCTACACTCTTTCCCTACACGACGCTCTTCCGATCTGTTGCGTGGAAGCCTTGGCTTTTG
PHDs-seq left well barcode 22	AATGATACGGCGACCACCGAGATCTACACTCTTTCCCTACACGACGCTCTTCCGATCTCCAATGCGGAAGCCTTGGCTTTTG
PHDs-seq left well barcode 23	AATGATACGGCGACCACCGAGATCTACACTCTTTCCCTACACGACGCTCTTCCGATCTCGAGATCGGAAGCCTTGGCTTTTG
PHDs-seq left well barcode 24	AATGATACGGCGACCACCGAGATCTACACTCTTTCCCTACACGACGCTCTTCCGATCTCATATTGGGAAGCCTTGGCTTTTG
PHDs-seq left well barcode 25	AATGATACGGCGACCACCGAGATCTACACTCTTTCCCTACACGACGCTCTTCCGATCTGACGTCAGGAAGCCTTGGCTTTTG
PHDs-seq left well barcode 26	AATGATACGGCGACCACCGAGATCTACACTCTTTCCCTACACGACGCTCTTCCGATCTTGGCATCGGAAGCCTTGGCTTTTG
PHDs-seq left well barcode 27	AATGATACGGCGACCACCGAGATCTACACTCTTTCCCTACACGACGCTCTTCCGATCTGTAATTGGGAAGCCTTGGCTTTTG
PHDs-seq left well barcode 28	AATGATACGGCGACCACCGAGATCTACACTCTTTCCCTACACGACGCTCTTCCGATCTCCTATCTGGAAGCCTTGGCTTTTG
PHDs-seq left well barcode 29	AATGATACGGCGACCACCGAGATCTACACTCTTTCCCTACACGACGCTCTTCCGATCTAGTACTGGGAAGCCTTGGCTTTTG
PHDs-seq left well barcode 30	AATGATACGGCGACCACCGAGATCTACACTCTTTCCCTACACGACGCTCTTCCGATCTTACTATTGGAAGCCTTGGCTTTTG
PHDs-seq left well barcode 31	AATGATACGGCGACCACCGAGATCTACACTCTTTCCCTACACGACGCTCTTCCGATCTCCGGATGGGAAGCCTTGGCTTTTG
PHDs-seq left well barcode 32	AATGATACGGCGACCACCGAGATCTACACTCTTTCCCTACACGACGCTCTTCCGATCTACCATGAGGAAGCCTTGGCTTTTG
PHDs-seq left well barcode 33	AATGATACGGCGACCACCGAGATCTACACTCTTTCCCTACACGACGCTCTTCCGATCTCGGTTCTGGAAGCCTTGGCTTTTG
PHDs-seq left well barcode 34	AATGATACGGCGACCACCGAGATCTACACTCTTTCCCTACACGACGCTCTTCCGATCTTTGCGAAGGAAGCCTTGGCTTTTG
PHDs-seq left well barcode 35	AATGATACGGCGACCACCGAGATCTACACTCTTTCCCTACACGACGCTCTTCCGATCTCTGCGCGGGAAGCCTTGGCTTTTG
PHDs-seq left well barcode 36	AATGATACGGCGACCACCGAGATCTACACTCTTTCCCTACACGACGCTCTTCCGATCTGTCCAGTGGAAGCCTTGGCTTTTG
PHDs-seq left well barcode 37	AATGATACGGCGACCACCGAGATCTACACTCTTTCCCTACACGACGCTCTTCCGATCTACCTGCTGGAAGCCTTGGCTTTTG
PHDs-seq left well barcode 38	AATGATACGGCGACCACCGAGATCTACACTCTTTCCCTACACGACGCTCTTCCGATCTCCGGTACGGAAGCCTTGGCTTTTG
PHDs-seq left well barcode 39	AATGATACGGCGACCACCGAGATCTACACTCTTTCCCTACACGACGCTCTTCCGATCTTCTGACTGGAAGCCTTGGCTTTTG
PHDs-seq left well barcode 40	AATGATACGGCGACCACCGAGATCTACACTCTTTCCCTACACGACGCTCTTCCGATCTCTTGGTTGGAAGCCTTGGCTTTTG
PHDs-seq left well barcode 41	AATGATACGGCGACCACCGAGATCTACACTCTTTCCCTACACGACGCTCTTCCGATCTTACGCCGGGAAGCCTTGGCTTTTG
PHDs-seq left well barcode 42	AATGATACGGCGACCACCGAGATCTACACTCTTTCCCTACACGACGCTCTTCCGATCTGGACTGCGGAAGCCTTGGCTTTTG
PHDs-seq left well barcode 43	AATGATACGGCGACCACCGAGATCTACACTCTTTCCCTACACGACGCTCTTCCGATCTGTCGCAGGGAAGCCTTGGCTTTTG
PHDs-seq left well barcode 44	AATGATACGGCGACCACCGAGATCTACACTCTTTCCCTACACGACGCTCTTCCGATCTTCAGTATGGAAGCCTTGGCTTTTG
PHDs-seq left well barcode 45	AATGATACGGCGACCACCGAGATCTACACTCTTTCCCTACACGACGCTCTTCCGATCTTTAGCTTGGAAGCCTTGGCTTTTG
PHDs-seq left well barcode 46	AATGATACGGCGACCACCGAGATCTACACTCTTTCCCTACACGACGCTCTTCCGATCTCGCCGTCGGAAGCCTTGGCTTTTG
PHDs-seq left well barcode 47	AATGATACGGCGACCACCGAGATCTACACTCTTTCCCTACACGACGCTCTTCCGATCTGCCGGACGGAAGCCTTGGCTTTTG
PHDs-seq left well barcode 48	AATGATACGGCGACCACCGAGATCTACACTCTTTCCCTACACGACGCTCTTCCGATCTAAGCTGAGGAAGCCTTGGCTTTTG
PHDs-seq left well barcode 49	AATGATACGGCGACCACCGAGATCTACACTCTTTCCCTACACGACGCTCTTCCGATCTCGGCCTAGGAAGCCTTGGCTTTTG
PHDs-seq left well barcode 50	AATGATACGGCGACCACCGAGATCTACACTCTTTCCCTACACGACGCTCTTCCGATCTCTATGCCGGAAGCCTTGGCTTTTG
PHDs-seq left well barcode 51	AATGATACGGCGACCACCGAGATCTACACTCTTTCCCTACACGACGCTCTTCCGATCTTAGACTAGGAAGCCTTGGCTTTTG
PHDs-seq left well barcode 52	AATGATACGGCGACCACCGAGATCTACACTCTTTCCCTACACGACGCTCTTCCGATCTTCATGCAGGAAGCCTTGGCTTTTG
PHDs-seq left well barcode 53	AATGATACGGCGACCACCGAGATCTACACTCTTTCCCTACACGACGCTCTTCCGATCTCAAGGCTGGAAGCCTTGGCTTTTG
PHDs-seq left well barcode 54	AATGATACGGCGACCACCGAGATCTACACTCTTTCCCTACACGACGCTCTTCCGATCTAGGTTGGGGAAGCCTTGGCTTTTG
PHDs-seq left well barcode 55	AATGATACGGCGACCACCGAGATCTACACTCTTTCCCTACACGACGCTCTTCCGATCTTATCCGGGGAAGCCTTGGCTTTTG
PHDs-seq left well barcode 56	AATGATACGGCGACCACCGAGATCTACACTCTTTCCCTACACGACGCTCTTCCGATCTGGAACTAGGAAGCCTTGGCTTTTG
PHDs-seq left well barcode 57	AATGATACGGCGACCACCGAGATCTACACTCTTTCCCTACACGACGCTCTTCCGATCTATTGCCAGGAAGCCTTGGCTTTTG
PHDs-seq left well barcode 58	AATGATACGGCGACCACCGAGATCTACACTCTTTCCCTACACGACGCTCTTCCGATCTATATACGGGAAGCCTTGGCTTTTG
PHDs-seq left well barcode 59	AATGATACGGCGACCACCGAGATCTACACTCTTTCCCTACACGACGCTCTTCCGATCTGATTAGCGGAAGCCTTGGCTTTTG
PHDs-seq left well barcode 60	AATGATACGGCGACCACCGAGATCTACACTCTTTCCCTACACGACGCTCTTCCGATCTATAGTACGGAAGCCTTGGCTTTTG
PHDs-seq left well barcode 61	AATGATACGGCGACCACCGAGATCTACACTCTTTCCCTACACGACGCTCTTCCGATCTGCCTCTCGGAAGCCTTGGCTTTTG
PHDs-seq left well barcode 62	AATGATACGGCGACCACCGAGATCTACACTCTTTCCCTACACGACGCTCTTCCGATCTGTATAACGGAAGCCTTGGCTTTTG
PHDs-seq left well barcode 63	AATGATACGGCGACCACCGAGATCTACACTCTTTCCCTACACGACGCTCTTCCGATCTATTAAGGGGAAGCCTTGGCTTTTG
PHDs-seq left well barcode 64	AATGATACGGCGACCACCGAGATCTACACTCTTTCCCTACACGACGCTCTTCCGATCTGCGAGTAGGAAGCCTTGGCTTTTG
PHDs-seq left well barcode 65	AATGATACGGCGACCACCGAGATCTACACTCTTTCCCTACACGACGCTCTTCCGATCTTGGCGCTGGAAGCCTTGGCTTTTG
PHDs-seq left well barcode 66	AATGATACGGCGACCACCGAGATCTACACTCTTTCCCTACACGACGCTCTTCCGATCTTGACCAAGGAAGCCTTGGCTTTTG
PHDs-seq left well barcode 67	AATGATACGGCGACCACCGAGATCTACACTCTTTCCCTACACGACGCTCTTCCGATCTATCATATGGAAGCCTTGGCTTTTG
PHDs-seq left well barcode 68	AATGATACGGCGACCACCGAGATCTACACTCTTTCCCTACACGACGCTCTTCCGATCTGCGTACCGGAAGCCTTGGCTTTTG
PHDs-seq left well barcode 69	AATGATACGGCGACCACCGAGATCTACACTCTTTCCCTACACGACGCTCTTCCGATCTTCAACGGGGAAGCCTTGGCTTTTG
PHDs-seq left well barcode 70	AATGATACGGCGACCACCGAGATCTACACTCTTTCCCTACACGACGCTCTTCCGATCTAAGATAGGGAAGCCTTGGCTTTTG
PHDs-seq left well barcode 71	AATGATACGGCGACCACCGAGATCTACACTCTTTCCCTACACGACGCTCTTCCGATCTTTATGATGGAAGCCTTGGCTTTTG
PHDs-seq left well barcode 72	AATGATACGGCGACCACCGAGATCTACACTCTTTCCCTACACGACGCTCTTCCGATCTTAGGAGAGGAAGCCTTGGCTTTTG
PHDs-seq left well barcode 73	AATGATACGGCGACCACCGAGATCTACACTCTTTCCCTACACGACGCTCTTCCGATCTGACGATCGGAAGCCTTGGCTTTTG
PHDs-seq left well barcode 74	AATGATACGGCGACCACCGAGATCTACACTCTTTCCCTACACGACGCTCTTCCGATCTGCATGGCGGAAGCCTTGGCTTTTG
PHDs-seq left well barcode 75	AATGATACGGCGACCACCGAGATCTACACTCTTTCCCTACACGACGCTCTTCCGATCTACGTTATGGAAGCCTTGGCTTTTG
PHDs-seq left well barcode 76	AATGATACGGCGACCACCGAGATCTACACTCTTTCCCTACACGACGCTCTTCCGATCTTACTCGCGGAAGCCTTGGCTTTTG
PHDs-seq left well barcode 77	AATGATACGGCGACCACCGAGATCTACACTCTTTCCCTACACGACGCTCTTCCGATCTCTTACCGGGAAGCCTTGGCTTTTG
PHDs-seq left well barcode 78	AATGATACGGCGACCACCGAGATCTACACTCTTTCCCTACACGACGCTCTTCCGATCTCTATTAAGGAAGCCTTGGCTTTTG
PHDs-seq left well barcode 79	AATGATACGGCGACCACCGAGATCTACACTCTTTCCCTACACGACGCTCTTCCGATCTAGCTTCAGGAAGCCTTGGCTTTTG
PHDs-seq left well barcode 80	AATGATACGGCGACCACCGAGATCTACACTCTTTCCCTACACGACGCTCTTCCGATCTTCTCAGCGGAAGCCTTGGCTTTTG
PHDs-seq left well barcode 81	AATGATACGGCGACCACCGAGATCTACACTCTTTCCCTACACGACGCTCTTCCGATCTAGGCCAGGGAAGCCTTGGCTTTTG
PHDs-seq left well barcode 82	AATGATACGGCGACCACCGAGATCTACACTCTTTCCCTACACGACGCTCTTCCGATCTTCTCTCAGGAAGCCTTGGCTTTTG
PHDs-seq left well barcode 83	AATGATACGGCGACCACCGAGATCTACACTCTTTCCCTACACGACGCTCTTCCGATCTAACCGATGGAAGCCTTGGCTTTTG
PHDs-seq left well barcode 84	AATGATACGGCGACCACCGAGATCTACACTCTTTCCCTACACGACGCTCTTCCGATCTATAAGCTGGAAGCCTTGGCTTTTG
PHDs-seq left well barcode 85	AATGATACGGCGACCACCGAGATCTACACTCTTTCCCTACACGACGCTCTTCCGATCTAGATCGCGGAAGCCTTGGCTTTTG
PHDs-seq left well barcode 86	AATGATACGGCGACCACCGAGATCTACACTCTTTCCCTACACGACGCTCTTCCGATCTACTGGAGGGAAGCCTTGGCTTTTG
PHDs-seq left well barcode 87	AATGATACGGCGACCACCGAGATCTACACTCTTTCCCTACACGACGCTCTTCCGATCTCCTAATCGGAAGCCTTGGCTTTTG
PHDs-seq left well barcode 88	AATGATACGGCGACCACCGAGATCTACACTCTTTCCCTACACGACGCTCTTCCGATCTGTCTATGGGAAGCCTTGGCTTTTG
PHDs-seq left well barcode 89	AATGATACGGCGACCACCGAGATCTACACTCTTTCCCTACACGACGCTCTTCCGATCTCGCGTATGGAAGCCTTGGCTTTTG
PHDs-seq left well barcode 90	AATGATACGGCGACCACCGAGATCTACACTCTTTCCCTACACGACGCTCTTCCGATCTCCGACCAGGAAGCCTTGGCTTTTG
PHDs-seq left well barcode 91	AATGATACGGCGACCACCGAGATCTACACTCTTTCCCTACACGACGCTCTTCCGATCTACTCATAGGAAGCCTTGGCTTTTG
PHDs-seq left well barcode 92	AATGATACGGCGACCACCGAGATCTACACTCTTTCCCTACACGACGCTCTTCCGATCTTAACGTTGGAAGCCTTGGCTTTTG
PHDs-seq left well barcode 93	AATGATACGGCGACCACCGAGATCTACACTCTTTCCCTACACGACGCTCTTCCGATCTCTCGGAAGGAAGCCTTGGCTTTTG
PHDs-seq left well barcode 94	AATGATACGGCGACCACCGAGATCTACACTCTTTCCCTACACGACGCTCTTCCGATCTGAGACCGGGAAGCCTTGGCTTTTG
PHDs-seq left well barcode 95	AATGATACGGCGACCACCGAGATCTACACTCTTTCCCTACACGACGCTCTTCCGATCTAACGCGAGGAAGCCTTGGCTTTTG
PHDs-seq left well barcode 96	AATGATACGGCGACCACCGAGATCTACACTCTTTCCCTACACGACGCTCTTCCGATCTGGTCAAGGGAAGCCTTGGCTTTTG

## Sheet: PHDs-seq plate barcode primers 
PHDs-seq plate barcode primers
PHDs-seq right plate barcode 1	CAAGCAGAAGACGGCATACGAGATGATCTGGTGACTGGAGTTCAGACGTGTGCTCTTCCGATCT
PHDs-seq right plate barcode 2	CAAGCAGAAGACGGCATACGAGATGCCTAAGTGACTGGAGTTCAGACGTGTGCTCTTCCGATCT
PHDs-seq right plate barcode 3	CAAGCAGAAGACGGCATACGAGATCGTGATGTGACTGGAGTTCAGACGTGTGCTCTTCCGATCT
PHDs-seq right plate barcode 4	CAAGCAGAAGACGGCATACGAGATTGGTCAGTGACTGGAGTTCAGACGTGTGCTCTTCCGATCT
PHDs-seq right plate barcode 5	CAAGCAGAAGACGGCATACGAGATATTGGCGTGACTGGAGTTCAGACGTGTGCTCTTCCGATCT
PHDs-seq right plate barcode 6	CAAGCAGAAGACGGCATACGAGATCTGATCGTGACTGGAGTTCAGACGTGTGCTCTTCCGATCT
PHDs-seq right plate barcode 7	CAAGCAGAAGACGGCATACGAGATGTAGCCGTGACTGGAGTTCAGACGTGTGCTCTTCCGATCT
PHDs-seq right plate barcode 8	CAAGCAGAAGACGGCATACGAGATTACAAGGTGACTGGAGTTCAGACGTGTGCTCTTCCGATCT
PHDs-seq right plate barcode 9	CAAGCAGAAGACGGCATACGAGATATCAGTGTGACTGGAGTTCAGACGTGTGCTCTTCCGATCT
PHDs-seq right plate barcode 10	CAAGCAGAAGACGGCATACGAGATAGGAATGTGACTGGAGTTCAGACGTGTGCTCTTCCGATCT
PHDs-seq right plate barcode 11	CAAGCAGAAGACGGCATACGAGATTAGTTGGTGACTGGAGTTCAGACGTGTGCTCTTCCGATCT
PHDs-seq right plate barcode 12	CAAGCAGAAGACGGCATACGAGATATCGTGGTGACTGGAGTTCAGACGTGTGCTCTTCCGATCT
PHDs-seq right plate barcode 13	CAAGCAGAAGACGGCATACGAGATTGAGTGGTGACTGGAGTTCAGACGTGTGCTCTTCCGATCT
PHDs-seq right plate barcode 14	CAAGCAGAAGACGGCATACGAGATGCCATGGTGACTGGAGTTCAGACGTGTGCTCTTCCGATCT
PHDs-seq right plate barcode 15	CAAGCAGAAGACGGCATACGAGATTGTTGGGTGACTGGAGTTCAGACGTGTGCTCTTCCGATCT
PHDs-seq right plate barcode 16	CAAGCAGAAGACGGCATACGAGATAGCATCGTGACTGGAGTTCAGACGTGTGCTCTTCCGATCT
