# Supplementary material for: PHDs-seq: a large-scale phenotypic screening method for drug discovery through parallel multi-readout quantification
Source: Cell Regen. 2023 Jun 2;12:22. doi: 10.1186/s13619-023-00164-9 (PMC10235360; doi:10.1186/s13619-023-00164-9)
Supplement: Supplementary file 4 — Additional file 4: Table S2. Small molecules information and SI Scores. [file 13619_2023_164_MOESM4_ESM.csv]

	Description	SI_A
Forskolin	Forskolin, a potent activator of the adenylate cyclase (EC50: 0.5 ¦ÌM), can increase the cAMP level. It is extracted from the plant Coleus forskohlii.	1
Lanifibranor	Lanifibranor is an agonist of peroxisome proliferator-activated receptors (PPARs) with EC50 values of 1,537, 866, and 206 nM for human recombinant PPAR¦Á, PPAR¦Â, and PPAR¦Ã, respectively, for transactivation activity	0.800163183
Rosiglitazone_2	Rosiglitazone is an insulin sensitizing agent and thiazolidinedione that is indicated for the treatment of type 2 diabetes. Rosiglitazone has been linked to rare instances of acute liver injury.	0.58488223
AD	/	0.410709374
ABT869	Linifanib (ABT-869) is a novel, potent ATP-competitive VEGFR/PDGFR inhibitor for KDR (IC50: 4 nM), CSF-1R (IC50: 3 nM), Flt-1/3 (IC50: 3/4 nM) and PDGFR¦Â (IC50: 66 nM). Linifanib may exhibit potent antiproliferative and apoptotic effects on tumor cells whose proliferation is dependent on mutant kinases, such as FMS-related tyrosine kinase receptor-3 (FLT3).	0.389992014
EPZ5676	EPZ5676 has been used in trials studying the treatment of Leukemia, Acute Leukemias, Acute Myeloid Leukemia, Myelodysplastic Syndrome, and Acute Lymphocytic Leukemia, among others.	0.370985237
GW3965	GW3965 HCl is an effective and specific LXR agonist for hLXR¦Á/¦Â (EC50: 190/30 nM).	0.359840358
SGC_0946	SGC0946 is a highly effective and specific DOT1L methyltransferase inhibitor (IC50: 0.3 nM); selectively kill mixed lineage leukemia cells.	0.35696753
SB431542	SB-431542 is a potent and selective inhibitor of ALK5 (IC50: 94 nM) and is also an inhibitor of ALK4 (IC50: 140 nM) and ALK7.	0.35104225
Nifedipine	Nifedipine is a dihydropyridine calcium channel blocking agent. Nifedipine inhibits the transmembrane influx of extracellular calcium ions into myocardial and vascular smooth muscle cells, causing dilatation of the main coronary and systemic arteries and decreasing myocardial contractility. This agent also inhibits the drug efflux pump P-glycoprotein which is overexpressed in some multi-drug resi…	0.348582667
Silmitasertib	CX-4945 is a potent, orally bioavailable inhibitor of casein kinase 2 (CK2; Ki: 0.38 nM).	0.343217693
Rosiglitazone_1	Rosiglitazone is an insulin sensitizing agent and thiazolidinedione that is indicated for the treatment of type 2 diabetes. Rosiglitazone has been linked to rare instances of acute liver injury.	0.339285026
BMP4	Bone morphogenetic protein 4 (BMP-4) is a polymorphic ligand protein belonging to the TGF-¦Â family, which is involved in the circulation of the vascular system and can activate receptors on vascular cells. BMP-4 binds to type I receptors (ALK-2/-3/-6) and type II receptors (BMPR2, ACVR2A)?to increase plaque formation and promote oxidative stress, endothelial dysfunction, and osteogenic different…	0.338218846
PFI_2HCl	PFI-2 hydrochloride is a potent, highly selective, and cell-active inhibitor of the methyltransferase activity of SETD7 (IC50: 2 nM), 500 fold active than (S)-PFI-2.	0.333680206
Lapatinib	Lapatinib is a dual inhibitor of Lapatinib is a dual ErbB2/EGFR (IC50: 9.2/10.8 nM) inhibitor	0.332437886
SAG	SAG is a potent Smo receptor agonist and activates the Hedgehog signaling pathway.	0.332191046
T0901317	T0901317 is a potent and selective agonist for both LXR and FXR, with EC50 of ~50 nM and 5 ¦ÌM, respectively; it inhibits nuclear factor/¦ÊB (NF/¦ÊB).	0.328058034
A769662	A769662 is an effective, reversible AMPK activator(EC50=0.8 ¦ÌM).	0.324389462
FGF2	bFGF produces its biological effects in target cells by signaling through cell-surface FGF receptors. bFGF binds to all four FGF receptors. Ligand binding induces receptor dimerization and autophosphorylation, allowing binding and activation of cytoplasmic downstream target proteins, including FRS-2, PLC, and Crk?	0.320006255
MHY1485	MHY1485 is a mTOR activator. It inhibits the autophagic process by inhibition of fusion between autophagosomes and lysosomes, leading to the accumulation of LC3II protein and enlarged autophagosomes.	0.317189587
8_bromo_cAMP	8-Bromo-cAMP is a long-acting derivative of cyclic AMP. It is an activator of cyclic AMP-dependent protein kinase, but resistant to degradation by cyclic AMP phosphodiesterase.	0.316453744
Bexarotene	Bexarotene is a retinoid analogue that is used to treat the skin manifestations of cutaneous T cell lymphoma (CTCL).	0.314576652
BI_9564	BI-9564, a specific cell-permeable BRD9 BD inhibitor. The Kd for BRD9 is 5.9 nM, and IC50 for BET family is > 100 ¦ÌM.	0.312238728
RepSox	RepSox is a potent and selective of the TGF¦ÂR-1/ALK5 inhibitor.	0.303694983
IBET151	I-BET151 (GSK1210151A) is a specific BET inhibitor for BRD2/3/4 (IC50: 0.5/0.25/0.79 ¦ÌM, in cell-free assays).	0.303050976
SIS3	SIS3 free base is a potent and selective Smad3 phosphorylation inhibitor. SIS3 free base inhibits the myofibroblast differentiation of fibroblasts by TGF-¦Â1.	0.299017758
Decitabine	Decitabine is a DNA methyltransferase inhibitor that incorporates into DNA resulting in hypomethylation of DNA and intra-S-phase arrest of DNA replication.	0.295296724
PHA_793887	PHA-793887 has been used in trials studying the treatment of Advanced/Metastatic Solid Tumors.	0.292684848
5_aza_dC	Decitabine is a DNA methyltransferase inhibitor that incorporates into DNA resulting in hypomethylation of DNA and intra-S-phase arrest of DNA replication.	0.288592645
Blebbistatin	Blebbistatin is a selective non-muscle myosin II (NMII) inhibitor. It promotes directional migration of corneal endothelial cells (CECs) and accelerates wound healing. Furthermore it preserves cell junctional integrity and barrier function.	0.286302735
ActvinA	Activin A, a multifunctional cytokine, is a member of TGF-¦Â superfamily. Activin A first binds to the type II activin receptors (ActIIRA or ActRIIB) on the member surface, and then recruits and phosphorylates type I activin receptors (ActRI). Activin A primarily signal through SMAD2/3 proteins to regulate a variety of functions, including inflammation, fibrosis, and tumorigenesis[1]. Activin A P…	0.285696964
IWR1	IWR-1, a Wnt pathway inhibitor, stabilizes the Axin destruction complex(EC50=0.2 uM).	0.2854787
SD_208	SD-208, a selective TGF-¦ÂRI (ALK5) inhibitor (IC50: 48 nM), is >100-fold selectivity over TGF-¦ÂRII.	0.282149652
DMOG	DMOG, an antagonist of the ¦Á-ketoglutarate cofactor, is an inhibitor for HIF prolyl hydroxylase.	0.278226353
Rapamycin	Rapamycin, a macrolide compound obtained from Streptomyces hygroscopicus, is a potent and specific mTOR inhibitor (IC50: 0.1 nM in HEK293 cells).	0.277163043
Lin281632	Lin281632 is an inhibitor of RNA binding protein Lin28 and bromodomain. Lin281632 promotes mESC differentiation.	0.270964589
MI_2	MI-2 (Menin-MLL Inhibitor) is an effective menin-MLL interaction inhibitor (IC50: 446 ¡À 28 nM).	0.269574707
Baricitinib	Baricitinib is an orally bioavailable inhibitor of Janus kinases 1 and 2 (JAK1/2), with potential anti-inflammatory, immunomodulating and antineoplastic activities.	0.268387926
GNF5837	GNF-5837 is a specific, and orally bioavailable pan-TRK inhibitor for TrkA/TrkB (IC50: 8/12 nM).	0.265147729
LY294002	LY294002 is an inhibitor of PI3K (IC50s: 0.5/0.57/0.97 ¦ÌM for PI3K¦Á/¦Ä/¦Â in cell-free assays). It also blocks autophagosome formation.	0.26368234
Ivermectin	Ivermectin is a glutamate-gated chloride channel (GluCls) activator, with antiparasitic activity.	0.263023441
GW4064	GW 4064 is an effective farnesoid X receptor (FXR) agonist (EC50 =65 nM).	0.260148328
Tideglusib	Tideglusib, a non-ATP competitive inhibitor of glycogen synthase kinase 3 (GSK-3), is with anti-inflammatory and neuroprotective activities.	0.259093941
D4476	D4476 is an effective, selective, and cell-permeant CK1 (casein kinase 1) inhibitor( IC50=300 nM in a cell-free assay).	0.257827336
Alfacalcidol	Alfacalcidol (1-hydroxycholecalciferol; Alpha D3; 1.alpha.-Hydroxyvitamin D3) is a non-selective VDR activator medication.	0.257782258
CucurbitacinB	Cucurbitacin B has profound in vitro and in vivo antiproliferative effects against human pancreatic Y cells. It inhibited AKT signaling activation through up-regulation of PTEN. Cucurbitacin B is an effective inhibitor of HIF-1 and provide new perspectives into the mechanism of its anticancer activity. Cucurbitacin B inhibits proliferation and induces apoptosis via STAT3 pathway inhibition in A54…	0.257653021
ISX9	ISX9 is necessary to activate neuron-specific genes as neurogenesis inducer.	0.25547929
FPH1	FPH1 (BRD-6125) can promote the expansion of iPS-derived hepatocytes.	0.254987372
C59	Wnt-C59(C59) is a highly effective and specific Wnt signaling antagonis with PORCN enzymatic activity.	0.253889163
Vemurafenib	Vemurafenib(PLX4032) is a novel and potent B-Raf (V600E) inhibitor (IC50: 31 nM).	0.251515888
Sunitinib	Sunitinib, a multi-targeted RTK inhibitor, is targeting PDGFR¦Â and VEGFR2 (Flk-1) with IC50 of 2 nM and 80 nM and also inhibits c-Kit.	0.251449974
Minocycline_Hydrochloride	Minocycline is a tetracycline antibiotic with excellent absorption and tissue penetration that is used for several bacterial infections as well as treatment of acne. Minocycline can cause both an acute hepatitis-like syndrome occurring within 1 to 3 months of starting therapy or a more insidious chronic hepatitis with autoimmune features typically after long-term treatment.	0.248459167
Melatonin	Melatonin is a biogenic amine that is found in animals and plants. In mammals, melatonin is produced by the PINEAL GLAND. Its secretion increases in darkness and decreases during exposure to light. Melatonin is implicated in the regulation of SLEEP, mood, and REPRODUCTION. Melatonin is also an effective antioxidant.	0.246297445
Disodium_clodronate_tetrahydrate	Disodium clodronate tetrahydrate inhibits bone resorption and soft tissue calcification.	0.245855477
Dasatinib	Dasatinib is a potent inhibitor of the Bcr-Abl and Src family (IC50s: 0.6, 0.8, 79 and 37 nM for Abl, Src, c-Kit, and c-KitD816V, respectively).	0.243516932
Fingolimod	Fingolimod is an antagonist of sphingosine 1-phosphate (S1P) (IC50 of 0.033 nM in K562 and NK cells).	0.243046836
LDN193189	LDN193189 (DM 3189) is a selective BMP signaling inhibitor, inhibiting the transcriptional activity of ALK2 and ALK3 (IC50s: 0.8/0.8/5.3/16.7 nM for ALK1/2/3/6).	0.242303726
GSK3326595	GSK3326595 is an inhibitor of protein arginine methyltransferase 5 (PRMT5)(IC50:6.2 nM.).	0.241269355
H89	H-89 is a selective inhibitor of cyclic AMP-dependent protein kinase (protein kinase A; IC50: 48 nM). H-89 has weak inhibition on PKG, Casein Kinase, PKC, and other kinases.	0.239574433
Dorsomorphin	Dorsomorphin is an effective and specific inhibitor of AMPK (AMP-activated protein kinase), which is induced by AICAR and metformin.	0.235736592
SRT1720	SRT 1720 is a selective activator of human SIRT1 (EC1.5: 0.16 ¦ÌM) and is >230-fold less potent for SIRT2 and SIRT3.	0.235088472
Trimethoxyphenol	Antiarol is a member of aromatic phenols and exhibits moderate DPPH free radical scavenging activity.	0.234955734
MK_0752	MK-0752, a ¦Ã-secretase inhibitor, reduces A¦Â40 production(IC50=5 nM).	0.234327669
Lithocholic_Acid	Lithocholic acid is a bile acid formed from chenodeoxycholate by bacterial action, usually conjugated with glycine or taurine. It acts as a detergent to solubilize fats for absorption and is itself absorbed. It is used as cholagogue and choleretic.	0.233204377
Sonidegib	LDE225 (NVP-LDE225; Erismodegib), a Smoothened (Smo) antagonist, inhibits Hedgehog (Hh) signaling with IC50 of 1.3 nM (mouse) and 2.5 nM (human), respectively.	0.232246005
KN_93	KN-93 is a selective inhibitor of Ca2+/calmodulin-dependent kinase II (CaMKII), competitively blocking CaM binding to the kinase.	0.231935631
R616452	RepSox is a potent and selective of the TGF¦ÂR-1/ALK5 inhibitor.	0.231487905
SP600125	SP600125 is a JNK1/2/3 inhibitor (IC50: 40/40/90 nM) and 10-fold higher selectivity than MKK4, 25-fold higher selectivity than MKK3, MKK6, PKC¦Á, and PKB.	0.229494816
Belinostat	Belinostat is a novel hydroxamic acid-type histone deacetylase (HDAC) inhibitor with antineoplastic activity. Belinostat targets HDAC enzymes, thereby inhibiting tumor cell proliferation, inducing apoptosis, promoting cellular differentiation, and inhibiting angiogenesis. This agent may sensitize drug-resistant tumor cells to other antineoplastic agents, possibly through a mechanism involving the…	0.229467632
DZNep	DZNep is an attractive epigenetic anticancer agent through the inhibition of the cellular enhancer of zeste homolog 2 (EZH2) protein.	0.22921185
Tripelennamine_HCl	Tripelennamine hydrochloride is a histamine H1 antagonist with low sedative action but frequent gastrointestinal irritation.	0.229195102
CPI_455_HCl	CPI-455 is a specific KDM5 inhibitor with IC50 value of 10 ¡À 1 nM for full-length KDM5A in enzymatic assays, elevating global levels of H3K4 trimethylation (H3K4me3) and decreased the number of DTPs in multiple cancer cell line models treated with targeted agents or standard chemotherapy.	0.227642329
PF_06651600	PF-06651600 is a potent JAK3-selective inhibitor (IC50: 33.1 nM).	0.225727119
GSK_J4	GSK-J4 is a potent H3K27me3 demethylase inhibitor, with IC50s of 8.6 ¦ÌM and 6.6 ¦ÌM towards KDM6B and KDM6A respectively. It is the first selective inhibitor of the H3K27 histone demethylase JMJD3 and UTX with IC50 of 60 nM in a cell-free assay and inactive against a panel of demethylases of the JMJ family.	0.225076348
RG108	RG108 is an DNA methyltransferase inhibitor(IC50=115 nM).	0.225062148
Dexamethasone	Dexamethasone is a glucocorticoid receptor agonist and an IL receptor modulator.Dexamethasone inhibits production of exosomes containing inflammatory microRNA-155 in lipopolysaccharide-induced macrophage inflammatory responses	0.22307083
TD114_2	TD 114-2 is a potent and selective GSK3-¦Â inhibitor. It increases Nanog expression and regulates self-renewal in murine embryonic stem cells (ESCs).	0.222474537
Isoxazole_9	Isoxazole is the inhibitor of acetylcholinesterase (AChE). The ligands of Isoxazole bind to and inhibit the Sxc- antiporter.	0.222208265
SF1670	SF1670 is a specific PTEN inhibitor with IC50 of 2 ¦ÌM.	0.222101994
Telatinib	Telatinib is an effective inhibitor of VEGFR2/3, c-Kit, and PDGFR¦Á. The IC50s of Telatinib forVEGFR2/3, c-Kit and PDGFR¦Á are 6 nM/4 nM, 1 nM, and 15 nM, respectively.	0.21943033
Chlorpheniramine	Chlorphenamine is a histamine H1 antagonist used in allergic reactions, hay fever, rhinitis, urticaria, and asthma.	0.219405358
EPZ004777	EPZ004777 is a potent, selective DOT1L inhibitor with IC50 of 0.4 nM.	0.217953087
BI9564	BI-9564, a specific cell-permeable BRD9 BD inhibitor. The Kd for BRD9 is 5.9 nM, and IC50 for BET family is > 100 ¦ÌM.	0.217521511
Baricitinib	Baricitinib is an orally bioavailable inhibitor of Janus kinases 1 and 2 (JAK1/2), with potential anti-inflammatory, immunomodulating and antineoplastic activities.	0.21709548
NCGC00244536	NCGC00244536 is a potent KDM4B inhibitor (IC50: 10 nM).	0.217027662
LCA	Lithocholic acid is a bile acid formed from chenodeoxycholate by bacterial action, usually conjugated with glycine or taurine. It acts as a detergent to solubilize fats for absorption and is itself absorbed. It is used as cholagogue and choleretic.	0.216042981
Ponesimod	Ponesimod is an orally available sphingosine-1-phosphate receptor 1 (S1PR1, S1P1) agonist with potential immunomodulating activity.	0.21602328
Cortisol	Hydrocortisone (Cortisol) is a steroid hormone or glucocorticoid secreted by the adrenal cortex	0.215262725
BI4394	BI-4394 (MMP13-IN-3) is a potent, selective, and orally active MMP-13 inhibitor (IC50=1 nM[1]) for the potential treatment of osteoarthritis[2]. BI-4394 is >1000 selective over other MMPs	0.21367212
IDE1	IDE1 can induce definitive endoderm from embryonic stem cells. It has been shown to induce the differentiation of Sox17+/FoxA2+-expressing pancreatic progenitors from human and mouse embryonic stems cells (EC50: 125.5 nM in vitro) by activating the TGF-¦Â signaling pathway. IDE1-derived endodermal cells injected into E8.75 mouse embryos ex vivo have been shown to incorporate into the developing g…	0.212898346
LAA_vitaminC	Vitamin C is a potent reducing and antioxidant agent that functions in fighting bacterial infections, in detoxifying reactions, and in the formation of collagen.	0.21137209
A8301	A 83-01 is a selective inhibitor of TGF-¦Â type I receptor ALK5 kinase, type I activin/nodal receptor ALK4 and type I nodal receptor ALK7 with IC50 values of 12 nM, 45 nM and 7.5 nM, respectively.	0.209734316
GSK429286A	GSK429286A is a specific inhibitor of ROCK1/2 (IC50: 14/63 nM).	0.20969469
Parnate	Tranylcypromine (Parnate) is an irreversible monoamine oxidase (MAO) inhibitor	0.205560986
Nexturastat?A	Nexturastat?A?is?an effective?and specific HDAC6 inhibitor (IC50: 5 nM). Its selectivity is >190-fold than other HDACs.	0.204219263
Y_27632	Y-27632 is a selective ATP-competitive inhibitor of ROCK-I and ROCK-II.	0.201179114
BIO	BIO is a specific inhibitor of GSK-3.	0.199987267
GSK3ixv	GSK3ixv is a reversible, ATP-competitive, and highly potent inhibitor of GSK-3 (IC50?= 0.4 and 0.6 nM for GSK-3¦Á and GSK-3¦Â, respectively) with ?5-fold selectivity over PIM-1 kinase (IC50?= 3 nM)	0.197311528
MI_463	MI-463 is a potent and orally bioavailable inhibitor of the menin-mLL interaction (IC50: 15.3 nM).	0.197197923
TTNPB	TTNPB, a potent RAR agonist, inhibits binding of [3H]tRA of human RAR¦Á (IC50: 5.1 nM), ¦Â (IC50: 4.5 nM), and ¦Ã (IC50: 9.3 nM), respectively.	0.195355508
RO492907	RO4929097, a novel inhibitor of gamma secretase, which is a key component of the enzymatic complex that cleaves and activates NOTCH	0.194380222
Alvimopan_dihydrate	Alvimopan is a synthetic trans-3, 4-dimethyl-4-(3-hydroxyphenyl) piperidine with peripherally selective opioid mu receptor antagonist activity. Alvimopan is a selective and competitive antagonist at mu-opioid receptors, found in myenteric and submucosal neurons and the immune cells of the lamina propria in the human gut. Upon administration, this agent binds to mu-opioid receptors in the gut, the…	0.193674207
PBIT	PBIT inhibits JARID1B histone demethylase (IC50 of about 3 ¦ÌM). PBIT also inhibits JARID1A and JARID1C (IC50s of 6 ¦ÌM and 4.9 ¦ÌM, respectively). PBIT is a specific inhibitor of the Jumonji AT-rich Interactive Domain 1 (JARID1) enzymes .	0.193071247
GO6983	Go 6983 is a pan-PKC inhibitor against for PKC¦Á, PKC¦Â, PKC¦Ã, PKC¦Ä and PKC¦Æ with IC50 of 7 nM, 7 nM, 6 nM, 10 nM and 60 nM, respectively.	0.192062178
CX6258_HCl	CX-6258 is an orally valid Pim 1/2/3 kinase(IC50=5 nM/25 nM/16 nM) inhibitor. It has good biological activity and kinase specificity.	0.19020501
IBMX	IBMX is a pan-phosphodiesterase (PDE) inhibitor (IC50s: 6.5/26.3/31.7 ¦ÌM for PDE3/PDE4/PDE5).	0.189461475
UNC0638	UNC0638 is an inhibitor of ¦Â-protein lysine methyltransferases G9a(IC50<15 nM) and GLP(IC50=19 nM) with excellent potency and selectivity over a wide range of epigenetic and non-epigenetic targets.	0.186424848
Desloratadine	Desloratadine is a long-acting piperidine derivate with selective H1 antihistaminergic and non-sedating properties. Desloratadine diminishes the typical histaminergic effects on H1-receptors in bronchial smooth muscle, capillaries and gastrointestinal smooth muscle, including vasodilation, bronchoconstriction, increased vascular permeability, pain, itching and spasmodic contractions of gastrointe…	0.185845411
Imatinib	matinib is an inhibitor of the receptor tyrosine kinases c-Abl, Bcr-Abl, PDGFR, and c-Kit (IC50: 600/100/100 nM).	0.18515487
Adavosertib	MK-1775 is a small molecule inhibitor of the checkpoint kinase WEE1 (IC50: 5.2 nM). It hinders the G2 DNA damage checkpoint.	0.184905287
ML277	ML277 was identified as a potent activator of KCNQ1 channels (EC(50)=260 nM).	0.179958273
Panobinostat	Panobinostat is a potent inhibitor of all HDACs (Kis: 0.6-31 nM for HDAC1-11).	0.178491555
CHIR_99021	CHIR-99021 is a GSK-3¦Á/¦Â inhibitor (IC50: 10/6.7 nM).	0.175627606
Apalutamide	Apalutamide is a small molecule and androgen receptor (AR) antagonist with potential antineoplastic activity.	0.175003687
Sorafenib	Sorafenib is a potent multikinase inhibitor (IC50s: 6/20/22 nM for Raf-1/VEGFR-4/B-Raf).	0.173794456
LDK378	Ceritinib D7 (LDK378 D7) is a deuterium-labeled Ceritinib. Ceritinib is an ATP-competitive inhibitor of ALK tyrosine kinase.	0.170664777
XMU_MP_1	XMU-MP-1 is an inhibitor of the pro-apoptotic, sterile 20-like kinases MST1 and 2.	0.166160396
GNE7915	GNE-7915 is a highly potent, selective and brain-penetrable leucine-rich repeat kinase 2 (LRRK2) inhibitor.	0.162427315
Hesperetin	Hesperetin belongs to the flavanone class of flavonoids. Hesperetin, in the form of its glycoside hesperidin, is the predominant flavonoid in lemons and oranges.	0.160537045
CHX	Chlorhexidine is a biguanide compound used as an antiseptic agent with topical antibacterial activity. Chlorhexidine is positively charged and reacts with the negatively charged microbial cell surface, thereby destroying the integrity of the cell membrane. Subsequently, chlorhexidine penetrates into the cell and causes leakage of intracellular components leading to cell death. Since gram-positive…	0.160289042
GNE9605	GNE-9605 is a highly effective, specifical, and brain-penetrant LRRK2 inhibitor (IC50: 19 nM).	0.154141919
PD0325901	PD0325901 is a specific and non-ATP-competitive MEK inhibitor (IC50: 0.33 nM).	0.153933097
IQ1	Maintains embryonic stem cell (ESC) pluripotency in Wnt3a-treated cells; enables Wnt/¦Â-catenin-driven expansion of mouse ESCs and prevents spontaneous differentiation. Upregulates expression of Oct4 and Sox2 transcription factors. Binds to serine/threonine phosphatase PP2A and prevents PP2A/Nkd interaction.	0.149936299
Chidamide	Chidamide is a potent and orally bioavailable inhibitor of HDAC enzymes class I (HDAC1/2/3) and class IIb (HDAC10).	0.146912426
PD173074	PD173074 is an effective FGFR1 inhibitor (IC50: 25 nM) and also inhibits VEGFR2 (IC50: 100-200 nM) in cell-free assays. The selectivity is higher ~1000-fold for FGFR1 than PDGFR and c-Src.	0.141503998
MI_3	MI-3 (Menin-MLL Inhibitor) is an effective inhibitor of Menin-MLL interaction (IC50: 648 nM).	0.13568858
CEP33779	CEP-33779 is a novel and selective inhibitor of JAK2 with an IC50 of 1.8¡À0.6 nM.	0.128190946
LY364947	LY364947 is a potent ATP-competitive inhibitor of TGF¦ÂR-I.	0.118916002
AM580	AM580 is a retinoic acid receptor agonist that is selective for RAR¦Á( IC50 : 8 nM )	0.086125842
KF	/	0
