# Supplementary material for: PHDs-seq: a large-scale phenotypic screening method for drug discovery through parallel multi-readout quantification
Source: Cell Regen. 2023 Jun 2;12:22. doi: 10.1186/s13619-023-00164-9 (PMC10235360; doi:10.1186/s13619-023-00164-9)
Supplement: Supplementary file 5 — Additional file 5: Table S3. PHDs-seq_CPM. [file 13619_2023_164_MOESM5_ESM.csv]

	X5_aza_dC	X8_bromo_cAMP_	A8301	ABT869	AM580	baricitinb	Belinostat	BI4394	BI9564	BIO	C59	CEP33779	Chidamide	CHX	Cortisol	CucurbitacinB	CX6258_HCl	Disodium_clodronate_tetrahydrate	EPZ004777	Forskolin	FPH1	GNE7915	GNE9605	GNF5837	GSK3ixv	GSK429286A	GW3965	Hesperetin	kv8kdin	LAA_vitaminC	Lanifibranor	LCA	LDH193189	LDK378	Lin1632	Lithocholic_Acid	LY294002	LY364947	MI_2	MI_3	MK_0752	Nextmostat	Parnate	PF_06651600	R0492907	RepSox	RG108	Rosiglitazone_1	SB431542
ACTA2_1	3412.22943	1300.052002	1998.750781	2153.170649	1762.388555	2768.635317	2465.787203	2760.247977	2541.665613	3639.708298	3919.383658	2253.313134	2572.910352	3396.174106	1841.307612	2626.684504	3361.032641	1727.978681	2922.811213	4208.207193	3134.267662	2335.597151	1723.8077	2640.596953	1628.826717	2411.256182	1832.2794	1769.643038	3389.322136	2181.347629	2797.496241	2394.269848	2234.172447	2352.306609	2639.469951	761.8002864	2475.317548	1906.799368	3758.370104	12309.35302	2577.482406	2277.096515	3415.94032	2389.12536	2412.498549	2268.228307	2556.283894	2599.480104	3265.863199
ACTB_1	68027.81168	49661.98648	69920.58535	69731.76841	66590.64206	77013.26402	70599.97086	86101.92883	70167.67406	111477.5639	116082.9219	73939.2242	78978.9183	75524.44321	60734.82338	75064.4435	77417.15982	63289.82158	79333.44721	87857.22211	90546.61231	72734.80205	56598.35281	61089.76546	58930.71627	85722.89734	49493.88868	63454.34321	89517.09658	64737.96099	72616.00867	82813.56887	64998.83096	90631.22724	77801.51904	6185.818326	72010.52364	60273.46293	87738.91221	163730.0648	70792.32315	64579.95035	91613.31556	71357.95689	64169.88118	77064.7751	73182.75604	41991.60168	78222.29805
ACTB_5_1	153325.5187	184867.3947	171785.4912	162472.9095	188921.1418	200019.776	176729.6937	187062.4506	169912.243	245608.0415	267882.1879	210220.1118	208526.9751	168930.7827	199966.0066	202156.818	193713.0132	172069.2024	195277.9518	167464.4561	181827.1987	199834.3548	200919.3641	174991.47	124628.6802	197860.0101	120193.0597	172767.7217	199220.156	191921.6194	144385.7747	187014.6071	162107.3961	207347.587	186073.6538	17094.79843	169453.167	151892.8472	194079.3777	264790.3754	174485.4511	185695.3543	195083.2498	178374.2963	167055.8487	181100.8468	183011.6676	160567.8864	196427.0482
ADIPOQ_1	321.1510052	260.0104004	178.4598911	1294.716992	34.55663833	211.8853559	11.20812365	712.3220586	177.0314357	315.3537875	499.5292897	12.73058268	67.35367414	23.10322521	368.2615223	668.907234	103.0991608	20.81902026	550.3995141	7180.104928	208.2899396	16.5645188	478.8354721	103.8437004	0	95.90223452	402.2076732	101.1224593	164.9670066	129.401978	15022.55481	221.3190616	441.6387395	74.91422321	215.4669348	0	240.4594189	372.0584132	594.678814	8.705341598	37.90415303	186.6472554	253.4407334	13.73060552	464.4382233	2062.025734	456.4792667	3999.20016	1230.791728
ADIPOQ_2	562.0142591	780.0312012	249.8438476	2547.214951	69.11327666	211.8853559	67.24874189	990.5728628	126.4510255	236.5153406	557.1672847	25.46116536	134.7073483	0	793.1786635	636.2776128	103.0991608	41.63804051	759.1717436	8955.318508	247.9642138	0	383.0683777	163.1829578	17.57726674	164.4038306	357.5179318	353.9286075	464.9070186	295.7759497	18421.51275	241.4389763	363.7024914	119.8627571	359.111558	30.47201146	367.7614643	744.1168263	856.3374921	34.82136639	277.9637889	279.970883	242.4215711	27.46121104	541.8445938	3134.279116	474.7384374	6998.60028	1706.04794
ATF2_1	1212.345045	780.0312012	874.4534666	802.1616145	241.8964683	819.2900428	571.614306	912.6626376	1251.865153	1616.188161	1364.099214	585.6068032	592.7123325	1016.541909	566.5561882	1011.518256	639.2147968	478.8374659	607.3373949	943.0822146	1031.531129	861.3549776	1436.506416	697.2362741	708.9497583	876.8204299	1273.657632	556.1735261	1049.790042	868.8418523	916.1800189	684.0770995	805.3412309	1003.850591	772.0898497	426.6081604	919.4036606	604.5949214	1355.867696	600.6685702	1238.202332	839.9126491	1201.088693	796.3751201	735.3605202	687.3419114	967.7360454	1399.720056	938.326367
CEBPA_1	48.17265078	260.0104004	89.22994557	323.6792479	34.55663833	56.50276157	56.04061824	55.65016083	37.93530766	39.41922344	57.63799497	38.19174804	0	0	0	97.88886351	82.47932862	41.63804051	37.95858718	1172.908973	29.75570566	33.1290376	95.76709443	74.17407171	11.71817782	27.40063843	0	0	104.9790042	36.97199371	447.5993985	20.11991469	155.8724963	44.94853393	53.8667337	30.47201146	28.2893434	0	118.9357628	34.82136639	101.0777414	55.99417661	44.07664929	68.6530276	64.50530879	164.9620587	54.77751201	0	182.7908507
COL1A1_1	35736.0781	42641.70567	12420.80842	4728.531622	10954.45435	13984.43349	47556.06864	21024.63076	10508.08022	31955.85047	24188.74522	7702.002521	16124.46959	15987.43185	12804.16985	21747.64251	29238.922	10013.94874	17878.49456	34537.41421	26155.26527	11131.35663	18674.58341	22296.72596	197720.8144	21043.69032	37874.5559	12791.9911	12942.41152	15158.51742	21288.94639	16961.08808	19691.89203	4719.596063	20110.24725	91.41603437	11061.13327	13440.61018	19469.78437	15765.37363	16513.576	9686.992553	26820.64109	10792.25594	13649.32334	12399.64808	11594.57337	88582.28354	13965.22099
COL1A1_2	20288.71475	9100.364015	7977.157134	1956.148498	6392.978091	7543.11867	28591.92343	12966.48747	6815.710275	20616.25386	13679.41747	4379.320441	11490.53681	9518.528787	5042.350075	12285.05237	16506.17564	6911.914725	12146.7479	23149.10209	14342.25013	6957.097896	7086.764988	12505.74849	164663.8348	12289.18634	23328.04505	7230.25584	8503.29934	8725.390517	13155.22607	11589.07086	11430.64973	2906.671861	12245.70413	91.41603437	6945.033806	7673.704772	14890.7575	10777.2129	10701.60587	5058.14062	17333.14233	7757.792119	7585.824313	7918.178819	7814.925046	25594.88102	10065.68285
COL3A1_1	810.9062881	260.0104004	267.6898367	182.9491401	103.669915	155.3825943	594.0305533	311.6409006	214.9667434	341.6332698	595.5926147	127.3058268	67.35367414	184.8258017	254.9502847	342.6110223	268.057818	83.27608103	132.8550551	744.9556989	406.6613106	132.5161504	287.3012833	148.3481434	357.4044236	356.2082997	670.346122	404.4898372	149.970006	258.803956	965.1362031	402.3982938	155.8724963	59.93137857	430.9338696	0	183.8807321	139.5219049	261.6586781	87.05341598	480.1192717	111.9883532	352.6131943	164.7672662	193.5159264	274.9367645	109.555024	1399.720056	316.8374746
CYC1_1	3893.955938	4680.187207	2141.518694	3813.785921	1209.482342	2500.2472	2163.167864	2849.288234	2048.506613	4901.123448	3400.641703	1629.514583	1912.844346	1963.774143	3371.00932	2969.295526	1948.574139	1936.168884	2258.535937	5317.715681	3669.870364	2285.903595	5458.724382	2047.204379	2747.9127	2260.552671	3217.661386	1213.469512	2399.520096	2532.581569	4804.699794	2313.79019	2208.193698	1992.718338	2783.114575	914.1603437	2447.028204	2325.365082	3805.944409	1802.005711	2400.596359	1997.125632	3823.649326	1592.75024	2567.31129	2501.924557	1898.95375	2599.480104	3022.142065
EBF2_1	104.3740767	0	35.69197823	84.43806468	0	70.62845197	78.45686554	66.78019299	63.22551276	78.83844688	96.06332494	12.73058268	26.94146966	115.5161261	56.65561882	48.94443176	51.54958039	41.63804051	18.97929359	71.32554564	128.9413912	49.6935564	0	59.33925737	0	68.50159609	67.0346122	101.1224593	119.9760048	18.48599686	97.91236843	80.47965877	103.9149975	89.89706786	53.8667337	60.94402291	14.1446717	93.01460329	35.68072884	69.64273278	75.80830606	37.32945107	77.13413626	68.6530276	77.40637054	68.73419114	18.25917067	0	109.6745104
EBF2_2	144.5179523	520.0208008	53.53796734	42.21903234	69.11327666	14.12569039	11.20812365	66.78019299	37.93530766	131.3974115	57.63799497	38.19174804	13.47073483	115.5161261	113.3112376	16.31481059	51.54958039	41.63804051	18.97929359	110.9508488	89.26711697	49.6935564	191.5341889	29.66962868	0	54.80127687	67.0346122	0	104.9790042	92.42998429	48.95618422	80.47965877	25.97874938	89.89706786	89.7778895	60.94402291	70.72335851	93.01460329	11.89357628	43.52670799	113.7124591	55.99417661	66.11497394	27.46121104	103.2084941	68.73419114	73.03668267	0	60.93028357
FABP4_1	2264.114587	1040.041602	1088.605336	62948.57722	69.11327666	776.9129716	437.1168223	2927.19846	366.707974	1878.982984	1921.266499	89.11407875	929.4807032	161.7225765	1048.128948	2202.499429	824.7932862	312.2853039	6756.628518	66895.43675	823.2411898	215.3387444	2585.71155	815.9147888	439.4316684	643.9150032	11775.74688	1516.836889	1334.733053	720.9538774	132041.8226	865.1563317	1506.767464	2217.461007	1328.712765	0	975.9823474	2743.930797	3663.221494	322.0976391	1086.58572	1007.895179	2027.525867	247.1508994	2631.816599	6103.596173	1880.694579	67986.40272	5483.725521
FBN1_1	7739.739225	4160.166407	2587.668422	2716.091081	1520.492087	3022.897744	5469.56434	4663.483477	1997.926203	5361.014388	4937.654902	2647.961197	3152.15195	3257.554755	2662.814085	4714.980259	3639.400375	2623.196552	2543.225341	8559.065477	7339.740729	3809.839324	2873.012833	2551.588067	1951.076608	4288.199915	5675.597167	2275.255334	2909.418116	2384.693595	2979.333497	2897.267716	4104.642403	2786.809104	4057.960605	30.47201146	2659.19828	2743.930797	5173.705682	2985.932168	4245.26514	2557.067398	5663.849434	2663.737471	3921.922774	2625.646101	2702.357259	1799.640072	4252.933793
FNDC5_1	8.02877513	0	35.69197823	28.14602156	138.2265533	14.12569039	11.20812365	33.3900965	25.2902051	39.41922344	57.63799497	25.46116536	0	0	0	0	41.23966431	0	18.97929359	7.925060627	9.918568552	16.5645188	0	29.66962868	0	0	44.68974147	50.56122965	14.9970006	0	6.993740602	80.47965877	51.95749877	0	17.9555779	0	0	46.50730165	11.89357628	0	12.63471768	18.66472554	11.01916232	27.46121104	12.90106176	27.49367645	0	0	12.18605671
GAPDH_1	30525.40304	9620.384815	17917.37307	29623.68769	13338.8624	17007.33123	23268.06469	20735.24992	17488.17683	25714.47342	28569.23284	14691.09241	14979.45713	29872.4702	11331.12376	16119.03286	18042.35314	15093.78969	18390.93549	27785.26256	25679.17398	17127.71244	14460.83126	17223.21945	30859.8213	16632.18753	29025.98708	14814.44029	19091.18176	14770.31149	23834.66797	15613.0538	17016.08085	13379.68027	16626.86514	10787.09206	18656.82198	15626.45335	22181.51976	18011.35177	17650.7006	15230.41604	22368.89952	14499.51943	16513.35905	16812.38315	16341.95775	7798.440312	20338.52866
GAPDH_2	49666.00295	38481.53926	29749.26385	47848.23665	23740.41053	29621.57275	37547.21422	35872.09367	30462.05205	50942.77643	47647.40917	21654.72114	26362.22806	55609.46308	32463.66958	30688.15871	28280.0998	25128.55745	32910.09509	49167.07613	42143.99778	30660.9243	42137.52155	29343.26277	54682.87681	27729.4461	54231.00127	24926.68622	32198.56029	34531.84213	39682.48418	29254.35596	33278.77796	21125.81095	30147.41529	18039.43078	32150.83878	31066.8775	39724.54477	30050.83919	32382.78141	35350.99016	38093.24415	25484.00384	31478.59069	28895.85395	29068.5997	30993.80124	31976.21282
HMBS_1	634.2732353	1040.041602	339.0737932	365.8982803	207.33983	339.0165694	325.0355858	411.8111901	303.4824612	630.7075751	499.5292897	280.0728189	269.4146966	300.3419277	594.8839976	342.6110223	329.9173145	458.0184457	341.6272846	546.8291832	753.81121	231.9032632	670.369661	370.8703586	427.7134906	493.2114918	446.8974147	252.8061482	464.9070186	406.6919309	482.5681015	321.9186351	311.7449926	299.6568929	341.1559801	213.3040802	452.6294945	232.5365082	475.7430512	269.8655895	404.3109657	391.9592362	462.8048176	315.803927	348.3286674	467.3924997	401.7017547	399.920016	255.907191
INSR_1	385.3812062	520.0208008	374.7657714	323.6792479	172.7831917	423.7707118	212.9543493	244.8607076	227.6118459	459.8909401	499.5292897	280.0728189	202.0610224	231.0322521	311.6059035	391.555454	278.3677341	104.0951013	170.8136423	261.5270007	376.905605	281.5968196	574.6025666	222.5222151	123.0408671	493.2114918	357.5179318	202.2449186	389.9220156	184.8599686	307.7245865	201.1991469	311.7449926	779.1079214	287.2892464	60.94402291	99.01270192	511.5803181	392.4880172	200.2228567	277.9637889	317.3003341	473.8239799	205.9590828	245.1201734	316.1772792	328.665072	0	243.7211343
LEP_1	216.7769285	260.0104004	124.9219238	28.14602156	34.55663833	70.62845197	44.83249459	289.3808363	151.7412306	157.6768938	441.8912947	12.73058268	13.47073483	138.6193513	113.3112376	114.2036741	82.47932862	62.45706077	721.2131564	507.2038801	119.0228226	66.2580752	0	74.17407171	11.71817782	54.80127687	357.5179318	50.56122965	164.9670066	147.8879749	419.6244361	241.4389763	181.8512457	104.8799125	197.5113569	0	198.0254038	139.5219049	344.9137121	69.64273278	25.26943535	55.99417661	231.4024088	54.92242208	77.40637054	151.2152205	200.8508774	199.960008	146.2326806
MMP1_1	136.4891772	0	35.69197823	633.2854851	34.55663833	0	89.66498918	100.1702895	75.87061531	39.41922344	57.63799497	63.65291339	13.47073483	254.1354773	0	0	92.7892447	41.63804051	132.8550551	317.0024251	128.9413912	49.6935564	0	133.5133291	357.4044236	123.302873	22.34487073	0	14.9970006	18.48599686	6.993740602	40.23982938	155.8724963	29.96568929	53.8667337	91.41603437	28.2893434	186.0292066	11.89357628	139.2854656	25.26943535	18.66472554	66.11497394	41.19181656	25.80212351	54.98735291	54.77751201	0	48.74422686
PPARG_1	387292.0547	430577.2231	549620.7727	452939.852	562582.072	498990.0131	415922.2605	453515.4207	534609.6457	311214.7691	330400.1998	494799.557	485606.5198	490666.297	513753.1515	489591.1508	463544.1368	561488.9763	504849.2095	340024.7262	410301.4253	488587.0465	462171.9977	522244.8041	239753.9183	473030.9216	496860.5457	575589.0383	491901.6197	506294.4819	328964.5767	511106.1929	543319.5646	509266.8894	498087.731	844806.0456	531669.9199	585108.362	434852.9359	371700.6755	493145.6657	514474.4947	422320.4152	531992.3109	522415.5948	513458.1546	532364.38	384123.1754	464410.6214
PPARGC1A_1	634.2732353	1560.062402	339.0737932	759.9425821	380.1230216	692.1588293	336.2437094	511.9814796	455.2236919	762.1049865	730.0812696	305.5339843	511.8879235	184.8258017	821.5064729	685.2220446	360.8470627	270.6472633	493.4616334	863.8316083	753.81121	298.1613384	670.369661	341.2007299	82.02724476	767.2178762	737.3807343	353.9286075	524.895021	573.0659026	937.1612407	442.6381232	545.553737	419.51965	448.8894475	60.94402291	509.2081813	325.5511115	915.8053735	278.5709311	694.9094722	522.612315	539.9389538	343.265138	528.9435321	343.6709557	401.7017547	399.920016	609.3028357
PPIA_1	33504.07862	35101.40406	22414.56233	31847.22339	14755.68457	24818.83802	27863.39539	24519.46086	21218.48208	42914.39459	32162.00119	16829.8303	22455.71496	22664.26393	25041.78352	24831.14171	22671.50545	16884.22543	20915.18154	29108.74768	28416.6989	17773.72867	33901.55143	19596.78975	39730.48191	20331.27372	37003.10594	17999.79776	24145.17097	25288.8437	29261.81068	21930.70701	20860.93575	21365.53646	21887.84946	7221.866715	22277.85793	18370.38415	30768.68183	20727.41834	23424.76657	24842.74969	28451.47712	17328.02417	25931.13413	21266.35874	21527.56222	33793.24135	25334.81191
PRDM16_1	8.02877513	0	0	14.07301078	0	0	0	0	0	0	0	12.73058268	0	0	0	0	0	0	0	0	19.8371371	0	0	0	5.859088912	0	0	0	0	0	0	0	0	0	0	0	0	0	0	0	0	0	0	0	0	0	0	0	0
PRDM16_2	48.17265078	0	0	28.14602156	103.669915	28.25138079	44.83249459	11.13003217	25.2902051	0	38.42532998	0	13.47073483	0	28.32780941	16.31481059	30.92974823	20.81902026	37.95858718	39.62530313	39.67427421	0	0	44.50444303	5.859088912	27.40063843	0	50.56122965	14.9970006	0	6.993740602	20.11991469	77.93624815	29.96568929	17.9555779	60.94402291	14.1446717	0	11.89357628	43.52670799	25.26943535	18.66472554	11.01916232	27.46121104	25.80212351	13.74683823	54.77751201	0	12.18605671
PRRX1_1	2416.661314	1560.062402	1231.373249	1674.688283	518.349575	1539.700253	2499.411574	1469.164246	1011.608204	2746.2059	1594.651194	1158.483024	1104.600256	901.0257832	934.8177105	1435.703331	1793.925397	957.6749318	1252.633377	2226.942036	2370.537884	1176.080835	861.9038498	1424.142177	3292.807968	1465.934156	2011.038366	1213.469512	1484.703059	998.2438303	1328.810714	1488.873687	961.2137272	1333.473173	1167.112564	182.8320687	1244.73111	511.5803181	2045.69512	800.891427	1288.741203	1250.536611	1785.104296	1180.832075	1173.99662	1498.405367	1132.068581	599.880024	2096.001755
SDHA_1	3243.625153	2600.104004	1267.065227	2687.945059	691.1327666	1765.711299	1804.507907	2114.706112	1378.316178	2772.485382	2132.605814	1311.250016	1198.8954	1594.12254	1189.767995	1631.481059	1742.375817	1249.141215	1328.550551	2250.717218	2519.316412	1341.726023	1532.273511	1735.673278	1822.176652	2013.946925	2279.176815	1415.71443	1499.70006	1515.851742	2377.871805	1348.034284	1350.894968	2112.581095	1885.33568	761.8002864	1669.071261	1116.17524	2890.139036	1436.381364	1920.477087	1418.519141	2611.541471	1400.521763	1651.335905	1443.418014	1314.660288	1399.720056	1791.350337
SLC2A4_1	48.17265078	0	0	56.29204312	0	42.37707118	22.4162473	11.13003217	12.64510255	0	38.42532998	0	0	23.10322521	0	16.31481059	20.61983215	83.27608103	18.97929359	285.3021826	19.8371371	16.5645188	0	29.66962868	11.71817782	0	67.0346122	0	0	18.48599686	125.8873308	20.11991469	25.97874938	14.98284464	53.8667337	60.94402291	42.43401511	0	0	17.4106832	0	0	0	27.46121104	12.90106176	13.74683823	36.51834134	0	73.11634028
TBP_1	272.9783544	0	178.4598911	197.0221509	172.7831917	310.7651886	358.6599567	255.9907398	316.1275638	315.3537875	365.0406348	190.9587402	309.8269011	231.0322521	84.98342823	130.5184847	257.7479019	395.5613849	284.6894039	229.8267582	287.638488	281.5968196	0	281.8614725	216.7862897	205.5047883	402.2076732	151.6836889	329.9340132	110.9159811	265.7621429	261.558891	233.8087444	284.6740482	323.2004022	91.41603437	268.7487623	93.01460329	321.1265595	200.2228567	202.1554828	93.32362768	198.3449218	219.6896883	141.9116793	178.708897	255.6283894	0	219.3490209
THY1_1450_1	119379.8574	110504.4202	75006.69225	79273.26972	72430.71394	79852.52779	101422.3109	93202.88936	93409.37255	64989.15971	53276.72001	99858.69053	86684.17862	68801.40468	84558.51109	71687.27771	95181.14523	85378.80207	69691.96607	89545.26002	99126.17411	98211.03197	95479.79314	87302.8824	49550.31493	86873.72416	79637.1193	67853.17019	67801.43971	86514.46529	96863.30734	71848.21536	76507.41693	74269.96089	79435.47663	88338.36122	83948.62655	77202.12073	77914.81821	62434.70994	96984.09289	91401.16095	84230.4768	95153.09625	97957.76192	85505.33377	77254.5511	93781.24375	94307.89291
THY1_1	30798.3814	16120.64483	4140.269474	8345.295392	5010.712558	5056.997161	21149.72932	9660.86792	3211.856048	13625.91157	10586.17841	14805.66766	5334.410992	6353.386933	6968.641115	6656.442719	8598.470008	7099.285908	6282.146179	21104.43645	18944.46593	14990.88951	9959.77782	6423.47461	7722.279186	10836.9525	8580.430362	6168.470017	5113.977205	5841.575007	20736.44089	6096.334152	3870.833658	2517.1179	8923.922216	213.3040802	4314.124869	2697.423495	10846.94157	4256.912041	12318.84974	5375.440954	14181.66191	6014.005218	4231.548256	6213.570879	3597.056622	18996.20076	15147.2685
TIMP1_1	37502.40863	46281.85127	21290.26501	23797.46123	24431.5433	26118.40154	28547.09093	29227.46447	24695.88528	46015.3735	44496.53211	26492.34255	25944.63528	37496.53452	27704.5976	24096.97523	27331.58752	21859.97127	17821.55668	14494.93589	32790.78763	24730.82657	34284.6198	30663.56125	14413.35872	26523.818	26344.6026	20173.93063	27039.59208	28061.74323	19687.3798	26155.8891	26264.51563	31194.28255	26699.94434	1767.376665	27567.96515	18602.92066	34776.81704	12718.50407	29906.37674	29938.21976	30798.55869	24536.59206	26331.06705	20785.2194	24613.36206	16796.64067	19704.85371
UCP1_1	0	0	17.84598911	0	0	0	0	0	0	0	0	0	13.47073483	0	0	0	10.30991608	0	0	0	9.918568552	0	0	0	0	0	0	0	0	0	0	0	0	0	0	0	0	0	0	0	0	0	0	0	0	27.49367645	0	0	12.18605671
UCP1_2	32.11510052	0	107.0759347	28.14602156	0	56.50276157	44.83249459	33.3900965	12.64510255	0	0	38.19174804	26.94146966	23.10322521	0	16.31481059	41.23966431	0	37.95858718	31.70024251	29.75570566	33.1290376	0	59.33925737	11.71817782	13.70031922	0	0	44.9910018	18.48599686	6.993740602	40.23982938	25.97874938	29.96568929	17.9555779	60.94402291	28.2893434	0	0	17.4106832	0	37.32945107	11.01916232	54.92242208	0	41.24051468	0	0	60.93028357
YWHAZ_1	5178.559959	5200.208008	4015.347551	3518.252695	3075.540811	3884.564858	2869.279654	4162.63203	4476.366303	8304.316405	6897.346731	3360.873827	4175.927797	4320.303114	4334.15484	4861.813554	3154.83432	3664.147565	2960.7698	3804.029101	4959.284276	3445.419911	4213.752155	2136.213265	3017.43079	4027.89385	5049.940786	4146.020831	5323.935213	4566.041224	4552.925132	4808.659611	4182.578651	4824.475975	4219.560807	1371.240516	4936.490424	3069.481909	5518.619394	3168.744342	4106.283245	4722.17556	5079.833831	4613.483455	4618.580109	3835.367865	4126.572571	5198.960208	3777.677581
ZFP516_1	152.5467275	260.0104004	89.22994557	126.657097	172.7831917	141.2569039	168.1218547	122.4303538	113.805923	131.3974115	192.1266499	127.3058268	175.1195528	115.5161261	113.3112376	65.25924234	134.028909	83.27608103	94.89646795	126.80097	168.6156654	198.7742256	287.3012833	14.83481434	82.02724476	150.7035114	156.4140951	50.56122965	44.9910018	73.94398743	104.906109	60.35974407	103.9149975	134.8456018	71.8223116	30.47201146	28.2893434	46.50730165	130.8293391	69.64273278	75.80830606	55.99417661	33.05748697	96.11423864	103.2084941	96.22786759	73.03668267	0	158.4187373
ZNF423_1	24.08632539	0	35.69197823	56.29204312	34.55663833	56.50276157	44.83249459	22.26006433	50.58041021	26.27948229	76.85065996	0	13.47073483	23.10322521	28.32780941	32.62962117	30.92974823	41.63804051	0	103.0257881	49.59284276	33.1290376	0	89.00888605	11.71817782	41.10095765	156.4140951	0	14.9970006	0	48.95618422	40.23982938	25.97874938	44.94853393	71.8223116	0	42.43401511	0	47.57430512	26.11602479	0	37.32945107	22.03832465	41.19181656	0	109.9747058	54.77751201	0	12.18605671
[truncated: 82 more columns]
