# Supplementary material for: PHDs-seq: a large-scale phenotypic screening method for drug discovery through parallel multi-readout quantification
Source: Cell Regen. 2023 Jun 2;12:22. doi: 10.1186/s13619-023-00164-9 (PMC10235360; doi:10.1186/s13619-023-00164-9)
Supplement: Supplementary file 6 — Additional file 6: Table S4. CPM of AD and KF. [file 13619_2023_164_MOESM6_ESM.xlsx]

## Sheet: Sheet1
	AD_1	AD_2	AD_3	AD_4	KF_1	KF_2	KF_3	KF_4
ACTA2_1	5525.02	5604.39	5212.57	4059.69	7013.48	6228.93	7836.42	5315.39
ACTB_1	15837.5	17263.9	11317	7575.07	54154.3	45000.2	75790.3	34948.5
ACTB_5_1	300675	341041	382598	356527	197212	220653	165954	280598
ADIPOQ_1	0	15.0252	0	22.6799	0	0	0	0
ADIPOQ_2	69.5846	75.1258	19.8196	0	24.1179	5.75156	4.09855	0
ATF2_1	292.255	345.579	317.114	476.277	516.123	638.423	495.924	418.988
CEBPA_1	13.9169	0	19.8196	22.6799	9.64716	5.75156	8.19709	0
COL1A1_1	25913.3	18886.6	14190.9	7983.31	62836.7	61012.5	67736.7	54238.3
COL1A1_2	20012.5	12485.9	8958.48	3401.98	37710.7	37787.7	39194.4	31062.6
COL3A1_1	225872	209646	164008	138914	182987	204491	147232	199611
CYC1_1	1419.53	1607.69	1347.74	589.676	2474.5	2317.88	3377.2	1914.2
EBF2_1	0	0	0	22.6799	62.7065	92.0249	61.4782	32.8618
EBF2_2	13.9169	15.0252	0	0	24.1179	46.0124	28.6898	24.6463
FABP4_1	28988.9	28097.1	20870.1	29279.7	24.1179	51.764	61.4782	49.2927
FBN1_1	862.849	420.705	317.114	204.119	2426.26	2174.09	762.329	805.113
FNDC5_1	0	0	0	0	4.82358	5.75156	4.09855	8.21544
GAPDH_1	12511.3	8564.35	8185.51	4173.09	59474.7	54053.1	79552.8	44683.8
GAPDH_2	19887.3	12591.1	12248.5	5125.65	87412.9	80090.4	111472	67103.7
HMBS_1	41.7507	60.1007	79.2786	45.3597	260.473	264.572	331.982	180.74
INSR_1	111.335	15.0252	0	0	77.1772	40.2609	32.7884	41.0772
LEP_1	125.252	60.1007	0	0	4.82358	5.75156	4.09855	0
MMP1_1	2797.3	3455.79	2933.31	5307.09	8214.55	8264.99	7119.17	6334.11
PPARGC1A_1	41.7507	45.0755	0	22.6799	33.765	23.0062	32.7884	32.8618
PPARG_1	95664.9	97783.8	130671	163885	54839.3	50573.4	53777	59726.3
PPARG_2	292.255	285.478	99.0982	113.399	752.478	793.715	983.651	657.235
PPIA_1	75220.9	69912.1	80725.4	66293.2	114927	110786	106984	101198
PRDM16_1	0	0	0	0	0	0	0	0
PRDM16_2	0	15.0252	0	45.3597	0	0	0	0
PRRX1_1	180.92	90.151	59.4589	22.6799	530.594	454.373	286.898	156.093
SDHA_1	890.683	706.183	753.146	476.277	2127.2	1558.67	2000.09	1215.89
SLC2A4_1	0	0	0	0	0	0	0	0
TBP_1	153.086	75.1258	158.557	90.7194	501.652	483.131	594.289	435.418
THY1_1	4884.84	2494.18	2814.39	861.834	3651.45	3301.39	3664.1	1873.12
THY1_1450_1	149760	159778	141017	198517	79294.8	72624.9	82975.1	79583
TIMP1_1	9004.24	5619.41	8244.97	3220.54	31473.8	27555.7	33788.4	21089
UCP1_1	0	0	0	0	0	0	0	0
UCP1_2	0	0	0	22.6799	4.82358	5.75156	12.2956	24.6463
YWHAZ_1	2908.64	2914.88	2834.21	2698.9	8909.15	8581.32	7836.42	6621.65
ZFP516_1	27.8338	30.0503	0	0	28.9415	28.7578	4.09855	16.4309
ZNF423_1	0	0	0	0	0	0	0	0
