# Supplementary material for: PHDs-seq: a large-scale phenotypic screening method for drug discovery through parallel multi-readout quantification
Source: Cell Regen. 2023 Jun 2;12:22. doi: 10.1186/s13619-023-00164-9 (PMC10235360; doi:10.1186/s13619-023-00164-9)
Supplement: Supplementary file 7 — Additional file 7: Table S5. Z' value. [file 13619_2023_164_MOESM7_ESM.xlsx]

## Sheet: Z' value
	AD_1	AD_2	AD_3	AD_4	KF_1	KF_2	KF_3	KF_4
SI	1	0.889598	0.786485	0.776702	0.113207	0.0303304	-0.0557756	-0.0877616
				Z' value	0.32233
